# Supplementary material for: Mapping of the Gynoecy in Bitter Gourd (Momordica charantia) Using RAD-Seq Analysis
Source: PLoS One. 2014 Jan 30;9(1):e87138. doi: 10.1371/journal.pone.0087138 (PMC3907450; doi:10.1371/journal.pone.0087138)
Supplement: Table S1 — List of analyzed samples and allocated index sequences in the RAD-seq analysis using PacI. (XLSX) [file pone.0087138.s004.xlsx]

## Sheet: Sheet1
Table S1 List of analyzed samples and allocated index sequences in theRAD-seq analysis using PacI.
ID of plants	Sex type	Index*
OHB61-5	gynoecious	ACGCAG
OHB95-1A	monoecious	TAGGTA
F2F-3	gynoecious	ACGCAG
F2F-9	gynoecious	TAGGTA
F2F-15	gynoecious	CGGATG
F2F-18	gynoecious	CAAACA
F2F-25	gynoecious	CATACT
F2F-26	gynoecious	CACACC
F2F-27	gynoecious	CAGACG
F2F-31	gynoecious	TAGAGA
F2F-37	gynoecious	CTTAGT
F2F-38	gynoecious	CTCAGC
F2F-41	gynoecious	CTGAGG
F2F-46	gynoecious	GCATCG
F2F-55	gynoecious	GTGTAT
F2F-63	gynoecious	GTCTAC
F2F-69	gynoecious	GTATAG
F2F-73	gynoecious	GCGTCT
F2F-81	gynoecious	GCCTCC
F2F-85	gynoecious	GGCTTC
F2F-91	gynoecious	TTACTA
F2F-93	gynoecious	TGACGA
F2F-99	gynoecious	ATAGAG
F2F-107	gynoecious	AGTGTA
F2F-109	gynoecious	TCTGCG
F2F-119	gynoecious	ATCCGC
F2M-1	monoecious	ACGCAG
F2M-12	monoecious	TAGGTA
F2M-24	monoecious	CGGATG
F2M-28	monoecious	CAAACA
F2M-30	monoecious	CATACT
F2M-49	monoecious	CACACC
F2M-56	monoecious	CAGACG
F2M-61	monoecious	TAGAGA
F2M-65	monoecious	CTTAGT
F2M-68	monoecious	CTCAGC
F2M-74	monoecious	CTGAGG
F2M-75	monoecious	GCATCG
F2M-77	monoecious	GTGTAT
F2M-90	monoecious	GTCTAC
F2M-92	monoecious	GTATAG
F2M-103	monoecious	GCGTCT
F2M-108	monoecious	GCCTCC
F2M-123	monoecious	GGCTTC
F2M-129	monoecious	TTACTA
F2M-132	monoecious	TGACGA
F2M-136	monoecious	ATAGAG
F2M-146	monoecious	AGTGTA
F2M-150	monoecious	TCTGCG
F2M-154	monoecious	ATCCGC
* RAD-tags from parental lines (OHB61-5 and OHB95-1A), gynoecious F2 and monoecious F2 were applied to respective lanes in a flowcell in the Illumina sequencer.
