# Supplementary material for: Mapping of the Gynoecy in Bitter Gourd (Momordica charantia) Using RAD-Seq Analysis
Source: PLoS One. 2014 Jan 30;9(1):e87138. doi: 10.1371/journal.pone.0087138 (PMC3907450; doi:10.1371/journal.pone.0087138)
Supplement: Table S3 — Segregation of biallelic-tag markers in 48 F2 plants. (XLS) [file pone.0087138.s006.xls]

## Sheet: tag segregation
Table S3 Segregation of biallelic-tag markers in 48 F2 plants.
	Number of segregated plants
Markers	OHB61-5-type homozygote	Heterozygote	OHB91-5A-type homozygote	Chi-square value (1:2:1)	P-value
GT1125	9	22	17	3	0.2231
GT1126	22	13	13	13.46	0.0012
GT1129	15	26	7	3	0.2231
GT1140	14	25	9	1.12	0.5698
GT1143	14	25	9	1.12	0.5698
GT1144	13	20	15	1.5	0.4724
GT1145	11	24	13	0.17	0.92
GT1147	9	21	18	4.12	0.1271
GT1150	16	22	10	1.83	0.3998
GT1153	17	23	8	3.46	0.1774
GT1157	8	27	13	1.79	0.4083
GT1158	24	17	7	16.12	0.0003
GT1165	14	22	12	0.5	0.7788
GT1183	6	22	20	8.5	0.0143
GT1186	5	23	20	9.46	0.0088
GT1193	7	25	16	3.46	0.1774
GT1198	18	18	12	4.5	0.1054
GT1207	6	22	20	8.5	0.0143
GT1209	16	21	11	1.79	0.4083
GT1217	15	24	9	1.5	0.4724
GT1220	13	23	12	0.12	0.9394
GT1222	14	21	13	0.79	0.6731
GT1225	9	23	16	2.12	0.3456
GT1228	10	19	19	5.46	0.0653
GT1236	16	25	7	3.46	0.1774
GT1238	10	26	12	0.5	0.7788
GT1242	13	28	7	2.83	0.2425
GT1247	7	26	15	3	0.2231
GT1251	15	24	9	1.5	0.4724
GT1253	8	26	14	1.83	0.3998
GT1255	14	27	7	2.79	0.2476
GT1257	15	20	13	1.5	0.4724
GT1258	7	25	16	3.46	0.1774
GT1259	12	23	13	0.12	0.9394
GT1263	11	24	13	0.17	0.92
GT1268	12	23	13	0.12	0.9394
GT1270	4	27	17	7.79	0.0203
GT1272	16	19	13	2.46	0.2925
GT1273	7	23	18	5.12	0.0771
GT1275	12	23	13	0.12	0.9394
GT1276	9	30	9	3	0.2231
GT1280	17	19	12	3.12	0.2096
GT1285	10	23	15	1.12	0.5698
GT1286	15	20	13	1.5	0.4724
GT1288	10	17	21	9.12	0.0104
GT1290	7	27	14	2.79	0.2476
GT1292	11	24	13	0.17	0.92
GT1297	16	20	12	2	0.3679
GT1299	12	24	12	0	1
GT1303	12	23	13	0.12	0.9394
GT1304	17	25	6	5.12	0.0771
GT1307	16	16	16	5.33	0.0695
GT1310	14	26	8	1.83	0.3998
GT1311	15	15	18	7.12	0.0284
GT1312	17	23	8	3.46	0.1774
GT1319	9	20	19	5.5	0.0639
GT1320	16	26	6	4.5	0.1054
GT1329	9	27	12	1.12	0.5698
GT1331	9	28	11	1.5	0.4724
GT1332	10	25	13	0.46	0.7952
GT1335	10	28	10	1.33	0.5134
GT1339	16	22	10	1.83	0.3998
GT1340	8	27	13	1.79	0.4083
GT1341	5	24	19	8.17	0.0169
GT1347	5	19	24	17.12	0.0002
GT1361	11	26	11	0.33	0.8465
GT1362	11	24	13	0.17	0.92
GT1365	14	25	9	1.12	0.5698
GT1367	9	29	10	2.12	0.3456
GT1369	13	21	14	0.79	0.6731
GT1372	17	20	11	2.83	0.2425
GT1373	19	13	16	10.46	0.0054
GT1374	20	16	12	8	0.0183
GT1375	5	22	21	11	0.0041
GT1378	17	20	11	2.83	0.2425
GT1379	6	27	15	4.12	0.1271
GT1380	14	24	10	0.67	0.7165
GT1382	10	4	34	57.33	0
GT1386	9	23	16	2.12	0.3456
GT1394	10	24	14	0.67	0.7165
GT1397	15	24	9	1.5	0.4724
GT1400	9	27	12	1.12	0.5698
GT1407	7	25	16	3.46	0.1774
GT1410	6	24	18	6	0.0498
GT1412	13	28	7	2.83	0.2425
GT1413	11	21	16	1.79	0.4083
GT1418	5	22	21	11	0.0041
GT1423	16	19	13	2.46	0.2925
GT1425	14	23	11	0.46	0.7952
GT1428	14	19	15	2.12	0.3456
GT1434	6	21	21	10.12	0.0063
GT1440	13	25	10	0.46	0.7952
GT1441	16	25	7	3.46	0.1774
GT1442	19	20	9	5.5	0.0639
GT1444	16	25	7	3.46	0.1774
GT1445	13	28	7	2.83	0.2425
GT1451	4	27	17	7.79	0.0203
GT1452	13	28	7	2.83	0.2425
GT1453	16	22	10	1.83	0.3998
GT1457	12	27	9	1.12	0.5698
GT1458	7	26	15	3	0.2231
GT1462	14	19	15	2.12	0.3456
GT1466	11	27	10	0.79	0.6731
GT1470	9	25	14	1.12	0.5698
GT1476	16	25	7	3.46	0.1774
GT1485	4	23	21	12.12	0.0023
GT1486	12	23	13	0.12	0.9394
GT1490	13	28	7	2.83	0.2425
GT1491	8	26	14	1.83	0.3998
GT1492	9	23	16	2.12	0.3456
GT1495	11	26	11	0.33	0.8465
GT1496	15	22	11	1	0.6065
GT1498	11	24	13	0.17	0.92
GT1499	10	28	10	1.33	0.5134
GT1500	13	27	8	1.79	0.4083
GT1502	11	23	14	0.46	0.7952
GT1504	7	26	15	3	0.2231
GT1505	6	21	21	10.12	0.0063
GT1506	5	23	20	9.46	0.0088
GT1507	5	22	21	11	0.0041
GT1509	4	27	17	7.79	0.0203
GT1510	7	27	14	2.79	0.2476
GT1512	18	17	13	5.12	0.0771
GT1514	5	26	17	6.33	0.0421
GT1518	5	22	21	11	0.0041
GT1519	10	24	14	0.67	0.7165
GT1522	10	28	10	1.33	0.5134
GT1526	10	25	13	0.46	0.7952
GT1527	11	22	15	1	0.6065
GT1529	10	28	10	1.33	0.5134
GT1530	13	24	11	0.17	0.92
GT1532	10	21	17	2.79	0.2476
GT1533	5	22	21	11	0.0041
GT1534	18	19	11	4.12	0.1271
GT1538	10	24	14	0.67	0.7165
GT1540	16	25	7	3.46	0.1774
GT1541	14	22	12	0.5	0.7788
GT1542	14	22	12	0.5	0.7788
GT1543	5	22	21	11	0.0041
GT1546	7	24	17	4.17	0.1245
GT1548	5	22	21	11	0.0041
GT1552	8	22	18	4.5	0.1054
GT1553	13	23	12	0.12	0.9394
GT1556	15	10	23	19	0.0001
GT1558	9	29	10	2.12	0.3456
GT1561	13	28	7	2.83	0.2425
GT1563	18	18	12	4.5	0.1054
GT1565	16	24	8	2.67	0.2636
GT1566	16	25	7	3.46	0.1774
GT1567	8	27	13	1.79	0.4083
GT1568	12	28	8	2	0.3679
GT1569	10	23	15	1.12	0.5698
GT1570	11	24	13	0.17	0.92
GT1571	13	22	13	0.33	0.8465
GT1573	16	25	7	3.46	0.1774
GT1574	11	24	13	0.17	0.92
GT1575	14	20	14	1.33	0.5134
GT1576	16	21	11	1.79	0.4083
GT1578	14	23	11	0.46	0.7952
GT1579	10	28	10	1.33	0.5134
GT1580	12	29	7	3.12	0.2096
GT1581	12	27	9	1.12	0.5698
GT1582	12	15	21	10.12	0.0063
GT1583	16	21	11	1.79	0.4083
GT1584	13	28	7	2.83	0.2425
GT1585	15	24	9	1.5	0.4724
GT1586	6	21	21	10.12	0.0063
GT1587	7	19	22	11.46	0.0032
GT1588	8	24	16	2.67	0.2636
GT1590	19	20	9	5.5	0.0639
GT1591	11	29	8	2.46	0.2925
GT1593	16	23	9	2.12	0.3456
GT1594	17	23	8	3.46	0.1774
GT1596	17	22	9	3	0.2231
GT1597	15	25	8	2.12	0.3456
GT1598	12	23	13	0.12	0.9394
GT1601	10	22	16	1.83	0.3998
GT1603	8	28	12	2	0.3679
GT1604	10	15	23	13.79	0.001
GT1605	11	22	15	1	0.6065
GT1606	9	24	15	1.5	0.4724
GT1609	11	19	18	4.12	0.1271
GT1611	16	26	6	4.5	0.1054
GT1612	17	24	7	4.17	0.1245
GT1613	9	24	15	1.5	0.4724
GT1614	14	23	11	0.46	0.7952
GT1616	4	25	19	9.46	0.0088
GT1617	9	26	13	1	0.6065
GT1619	28	5	15	37.12	0
GT1620	12	26	10	0.5	0.7788
GT1621	5	22	21	11	0.0041
GT1629	5	34	9	9	0.0111
GT1630	12	25	11	0.12	0.9394
GT1631	5	22	21	11	0.0041
GT1632	5	22	21	11	0.0041
GT1635	6	26	16	4.5	0.1054
GT1636	10	24	14	0.67	0.7165
GT1641	13	25	10	0.46	0.7952
GT1642	18	17	13	5.12	0.0771
GT1643	17	23	8	3.46	0.1774
GT1644	15	23	10	1.12	0.5698
GT1645	14	26	8	1.83	0.3998
GT1647	8	27	13	1.79	0.4083
GT1648	5	22	21	11	0.0041
GT1649	16	21	11	1.79	0.4083
GT1653	13	24	11	0.17	0.92
GT1655	21	15	12	10.12	0.0063
GT1660	6	22	20	8.5	0.0143
GT1662	15	27	6	4.12	0.1271
GT1665	14	22	12	0.5	0.7788
GT1667	8	28	12	2	0.3679
GT1669	6	27	15	4.12	0.1271
GT1671	13	24	11	0.17	0.92
GT1674	12	29	7	3.12	0.2096
GT1676	5	22	21	11	0.0041
GT1678	13	28	7	2.83	0.2425
GT1679	5	22	21	11	0.0041
GT1680	13	28	7	2.83	0.2425
GT1684	14	27	7	2.79	0.2476
GT1685	12	20	16	2	0.3679
GT1686	12	25	11	0.12	0.9394
GT1689	13	24	11	0.17	0.92
GT1692	9	25	14	1.12	0.5698
GT1693	12	23	13	0.12	0.9394
GT1696	14	21	13	0.79	0.6731
GT1698	16	25	7	3.46	0.1774
GT1700	12	27	9	1.12	0.5698
GT1702	18	18	12	4.5	0.1054
GT1703	6	29	13	4.12	0.1271
GT1705	14	23	11	0.46	0.7952
GT1707	7	29	12	3.12	0.2096
GT1708	7	24	17	4.17	0.1245
GT1710	10	23	15	1.12	0.5698
GT1719	13	25	10	0.46	0.7952
GT1722	7	25	16	3.46	0.1774
GT1723	5	22	21	11	0.0041
GT1724	13	28	7	2.83	0.2425
GT1726	17	24	7	4.17	0.1245
GT1728	24	15	9	16.12	0.0003
GT1730	12	29	7	3.12	0.2096
GT1731	11	24	13	0.17	0.92
GT1733	7	27	14	2.79	0.2476
GT1734	5	22	21	11	0.0041
GT1735	11	26	11	0.33	0.8465
GT1736	14	20	14	1.33	0.5134
GT1737	7	25	16	3.46	0.1774
GT1738	11	25	12	0.12	0.9394
GT1741	15	20	13	1.5	0.4724
GT1743	11	23	14	0.46	0.7952
GT1745	9	27	12	1.12	0.5698
GT1746	16	20	12	2	0.3679
GT1750	11	24	13	0.17	0.92
GT1753	10	23	15	1.12	0.5698
GT1755	19	21	8	5.79	0.0553
GT1757	10	30	8	3.17	0.2053
GT1760	17	24	7	4.17	0.1245
GT1761	14	17	17	4.46	0.1076
GT1763	9	24	15	1.5	0.4724
GT1764	15	25	8	2.12	0.3456
GT1765	6	27	15	4.12	0.1271
GT1767	12	27	9	1.12	0.5698
GT1768	14	20	14	1.33	0.5134
GT1769	4	24	20	10.67	0.0048
GT1771	16	19	13	2.46	0.2925
GT1773	6	26	16	4.5	0.1054
GT1778	12	26	10	0.5	0.7788
GT1779	17	23	8	3.46	0.1774
GT1782	4	27	17	7.79	0.0203
GT1785	16	22	10	1.83	0.3998
GT1786	11	26	11	0.33	0.8465
GT1787	15	24	9	1.5	0.4724
GT1788	12	25	11	0.12	0.9394
GT1791	9	20	19	5.5	0.0639
GT1794	16	21	11	1.79	0.4083
GT1795	12	24	12	0	1
GT1804	18	23	7	5.12	0.0771
GT1805	10	4	34	57.33	0
GT1806	17	23	8	3.46	0.1774
GT1807	9	21	18	4.12	0.1271
GT1808	14	24	10	0.67	0.7165
GT1811	5	22	21	11	0.0041
GT1814	12	25	11	0.12	0.9394
GT1815	12	23	13	0.12	0.9394
GT1816	9	27	12	1.12	0.5698
GT1819	10	25	13	0.46	0.7952
GT1820	11	23	14	0.46	0.7952
GT1821	12	27	9	1.12	0.5698
GT1822	13	28	7	2.83	0.2425
GT1823	13	14	21	11	0.0041
GT1824	6	26	16	4.5	0.1054
GT1825	17	25	6	5.12	0.0771
GT1827	5	22	21	11	0.0041
GT1828	14	25	9	1.12	0.5698
GT1831	7	24	17	4.17	0.1245
GT1834	17	23	8	3.46	0.1774
GT1835	12	20	16	2	0.3679
GT1836	9	28	11	1.5	0.4724
GT1837	8	23	17	3.46	0.1774
GT1838	15	19	14	2.12	0.3456
GT1839	17	21	10	2.79	0.2476
GT1840	14	23	11	0.46	0.7952
GT1841	14	21	13	0.79	0.6731
GT1842	6	22	20	8.5	0.0143
GT1843	16	22	10	1.83	0.3998
GT1845	6	27	15	4.12	0.1271
GT1847	8	27	13	1.79	0.4083
GT1849	5	22	21	11	0.0041
GT1851	12	29	7	3.12	0.2096
GT1855	9	26	13	1	0.6065
GT1857	7	14	27	25	0
GT1858	9	26	13	1	0.6065
GT1862	14	26	8	1.83	0.3998
GT1863	5	23	20	9.46	0.0088
GT1864	14	24	10	0.67	0.7165
GT1865	7	5	36	65.12	0
GT1866	14	26	8	1.83	0.3998
GT1868	16	22	10	1.83	0.3998
GT1870	18	18	12	4.5	0.1054
GT1872	8	23	17	3.46	0.1774
GT1876	6	21	21	10.12	0.0063
GT1877	17	21	10	2.79	0.2476
GT1878	12	28	8	2	0.3679
GT1879	9	24	15	1.5	0.4724
GT1882	16	22	10	1.83	0.3998
GT1883	9	26	13	1	0.6065
GT1884	6	20	22	12	0.0025
GT1885	10	24	14	0.67	0.7165
GT1886	16	27	5	5.79	0.0553
GT1888	21	17	10	9.12	0.0104
GT1889	15	20	13	1.5	0.4724
GT1890	12	23	13	0.12	0.9394
GT1892	5	22	21	11	0.0041
GT1895	15	21	12	1.12	0.5698
GT1896	5	22	21	11	0.0041
GT1897	12	23	13	0.12	0.9394
GT1898	16	25	7	3.46	0.1774
GT1899	5	22	21	11	0.0041
GT1902	8	22	18	4.5	0.1054
GT1903	3	32	13	9.5	0.0087
GT1908	10	25	13	0.46	0.7952
GT1909	13	28	7	2.83	0.2425
GT1910	9	27	12	1.12	0.5698
GT1912	7	25	16	3.46	0.1774
GT1916	10	28	10	1.33	0.5134
GT1917	16	22	10	1.83	0.3998
GT1921	7	23	18	5.12	0.0771
GT1923	7	23	18	5.12	0.0771
GT1927	14	27	7	2.79	0.2476
GT1928	12	28	8	2	0.3679
GT1930	13	21	14	0.79	0.6731
GT1932	12	24	12	0	1
GT1937	13	23	12	0.12	0.9394
GT1939	12	20	16	2	0.3679
GT1941	15	17	16	4.12	0.1271
GT1943	6	26	16	4.5	0.1054
GT1944	19	21	8	5.79	0.0553
GT1947	11	18	19	5.67	0.0588
GT1948	5	22	21	11	0.0041
GT1949	5	22	21	11	0.0041
GT1950	13	25	10	0.46	0.7952
GT1951	11	25	12	0.12	0.9394
GT1952	5	22	21	11	0.0041
GT1953	20	20	8	7.33	0.0256
GT1956	16	22	10	1.83	0.3998
GT1957	8	24	16	2.67	0.2636
GT1959	7	27	14	2.79	0.2476
GT1965	10	24	14	0.67	0.7165
GT1967	8	25	15	2.12	0.3456
GT1968	13	28	7	2.83	0.2425
GT1969	16	25	7	3.46	0.1774
GT1971	16	20	12	2	0.3679
GT1974	13	23	12	0.12	0.9394
GT1976	17	17	14	4.46	0.1076
GT1977	14	23	11	0.46	0.7952
GT1978	24	17	7	16.12	0.0003
GT1979	16	20	12	2	0.3679
GT1980	16	26	6	4.5	0.1054
GT1982	15	24	9	1.5	0.4724
GT1983	11	23	14	0.46	0.7952
GT1984	7	24	17	4.17	0.1245
GT1987	7	25	16	3.46	0.1774
GT1988	8	29	11	2.46	0.2925
GT1990	17	24	7	4.17	0.1245
GT1992	14	27	7	2.79	0.2476
GT1994	19	18	11	5.67	0.0588
GT1997	12	21	15	1.12	0.5698
GT1998	18	10	20	16.5	0.0003
GT1999	5	22	21	11	0.0041
GT2001	7	25	16	3.46	0.1774
GT2003	16	23	9	2.12	0.3456
GT2005	11	25	12	0.12	0.9394
GT2007	21	19	8	9.12	0.0104
GT2009	7	25	16	3.46	0.1774
GT2011	14	21	13	0.79	0.6731
GT2013	12	23	13	0.12	0.9394
GT2015	11	26	11	0.33	0.8465
GT2016	13	28	7	2.83	0.2425
GT2017	24	15	9	16.12	0.0003
GT2018	7	27	14	2.79	0.2476
GT2019	14	25	9	1.12	0.5698
GT2022	5	22	21	11	0.0041
GT2027	7	25	16	3.46	0.1774
GT2028	11	21	16	1.79	0.4083
GT2029	10	27	11	0.79	0.6731
GT2032	16	24	8	2.67	0.2636
GT2034	16	25	7	3.46	0.1774
GT2035	4	24	20	10.67	0.0048
GT2036	8	26	14	1.83	0.3998
GT2037	9	28	11	1.5	0.4724
GT2040	7	28	13	2.83	0.2425
GT2043	12	23	13	0.12	0.9394
GT2047	10	23	15	1.12	0.5698
GT2050	5	22	21	11	0.0041
GT2052	15	24	9	1.5	0.4724
GT2053	15	24	9	1.5	0.4724
GT2054	10	19	19	5.46	0.0653
GT2056	13	23	12	0.12	0.9394
GT2058	16	20	12	2	0.3679
GT2061	6	22	20	8.5	0.0143
GT2062	13	26	9	1	0.6065
GT2063	14	24	10	0.67	0.7165
GT2065	12	23	13	0.12	0.9394
GT2066	5	22	21	11	0.0041
GT2068	11	23	14	0.46	0.7952
GT2069	14	22	12	0.5	0.7788
GT2070	13	29	6	4.12	0.1271
GT2072	5	22	21	11	0.0041
GT2073	16	23	9	2.12	0.3456
GT2074	14	20	14	1.33	0.5134
GT2077	11	30	7	3.67	0.1599
GT2079	16	25	7	3.46	0.1774
GT2080	13	25	10	0.46	0.7952
GT2081	5	22	21	11	0.0041
GT2084	14	23	11	0.46	0.7952
GT2085	5	22	21	11	0.0041
GT2086	15	21	12	1.12	0.5698
GT2088	6	23	19	7.12	0.0284
GT2089	14	21	13	0.79	0.6731
GT2091	12	25	11	0.12	0.9394
GT2092	8	22	18	4.5	0.1054
GT2093	6	21	21	10.12	0.0063
GT2094	8	28	12	2	0.3679
GT2095	8	22	18	4.5	0.1054
GT2097	12	27	9	1.12	0.5698
GT2099	13	21	14	0.79	0.6731
GT2100	7	25	16	3.46	0.1774
GT2102	18	22	8	4.5	0.1054
GT2104	5	22	21	11	0.0041
GT2106	6	20	22	12	0.0025
GT2107	12	25	11	0.12	0.9394
GT2109	14	25	9	1.12	0.5698
GT2110	11	28	9	1.5	0.4724
GT2115	11	28	9	1.5	0.4724
GT2116	16	25	7	3.46	0.1774
GT2119	14	22	12	0.5	0.7788
GT2120	7	26	15	3	0.2231
GT2123	17	24	7	4.17	0.1245
GT2124	16	22	10	1.83	0.3998
GT2125	18	22	8	4.5	0.1054
GT2126	9	30	9	3	0.2231
GT2127	13	26	9	1	0.6065
GT2129	14	21	13	0.79	0.6731
GT2131	14	23	11	0.46	0.7952
GT2132	5	25	18	7.12	0.0284
GT2134	16	23	9	2.12	0.3456
GT2135	13	28	7	2.83	0.2425
GT2137	11	26	11	0.33	0.8465
GT2138	14	22	12	0.5	0.7788
GT2140	16	25	7	3.46	0.1774
GT2141	11	23	14	0.46	0.7952
GT2142	16	25	7	3.46	0.1774
GT2143	15	23	10	1.12	0.5698
GT2144	5	22	21	11	0.0041
GT2149	14	28	6	4	0.1353
GT2151	10	26	12	0.5	0.7788
GT2152	14	26	8	1.83	0.3998
GT2153	10	28	10	1.33	0.5134
GT2156	11	22	15	1	0.6065
GT2157	11	24	13	0.17	0.92
GT2160	5	23	20	9.46	0.0088
GT2164	12	21	15	1.12	0.5698
GT2166	13	28	7	2.83	0.2425
GT2167	13	29	6	4.12	0.1271
GT2168	15	23	10	1.12	0.5698
GT2170	12	23	13	0.12	0.9394
GT2173	15	23	10	1.12	0.5698
GT2175	17	24	7	4.17	0.1245
GT2176	14	22	12	0.5	0.7788
GT2177	16	20	12	2	0.3679
GT2178	13	26	9	1	0.6065
GT2179	16	25	7	3.46	0.1774
GT2180	10	28	10	1.33	0.5134
GT2182	13	28	7	2.83	0.2425
GT2183	19	17	12	6.12	0.0468
GT2184	13	19	16	2.46	0.2925
GT2185	13	29	6	4.12	0.1271
GT2186	14	19	15	2.12	0.3456
GT2187	9	29	10	2.12	0.3456
GT2188	13	29	6	4.12	0.1271
GT2189	20	17	11	7.46	0.024
GT2190	12	20	16	2	0.3679
GT2194	7	24	17	4.17	0.1245
GT2196	12	24	12	0	1
GT2198	8	29	11	2.46	0.2925
GT2200	11	30	7	3.67	0.1599
GT2202	13	29	6	4.12	0.1271
GT2203	9	26	13	1	0.6065
GT2204	15	21	12	1.12	0.5698
GT2205	5	23	20	9.46	0.0088
GT2206	15	23	10	1.12	0.5698
GT2208	20	20	8	7.33	0.0256
GT2212	15	19	14	2.12	0.3456
GT2213	20	20	8	7.33	0.0256
GT2216	18	23	7	5.12	0.0771
GT2217	5	22	21	11	0.0041
GT2218	13	28	7	2.83	0.2425
GT2219	6	23	19	7.12	0.0284
GT2223	5	22	21	11	0.0041
GT2224	11	28	9	1.5	0.4724
GT2226	5	22	21	11	0.0041
GT2229	9	28	11	1.5	0.4724
GT2230	5	22	21	11	0.0041
GT2231	7	24	17	4.17	0.1245
GT2232	5	28	15	5.5	0.0639
GT2234	14	17	17	4.46	0.1076
GT2235	9	29	10	2.12	0.3456
GT2239	16	23	9	2.12	0.3456
GT2240	16	26	6	4.5	0.1054
GT2242	14	21	13	0.79	0.6731
GT2243	10	25	13	0.46	0.7952
GT2244	14	27	7	2.79	0.2476
GT2248	11	29	8	2.46	0.2925
GT1163	18	20	10	4	0.1353
GT1260	20	13	15	11.12	0.0038
GT1261	8	30	10	3.17	0.2053
GT1283	11	24	13	0.17	0.92
GT1313	14	26	8	1.83	0.3998
GT1317	16	24	8	2.67	0.2636
GT1325	16	22	10	1.83	0.3998
GT1326	10	25	13	0.46	0.7952
GT1354	17	22	9	3	0.2231
GT1416	11	17	20	7.46	0.024
GT1424	19	9	20	18.79	0.0001
GT1431	11	29	8	2.46	0.2925
GT1432	18	17	13	5.12	0.0771
GT1449	14	28	6	4	0.1353
GT1460	16	21	11	1.79	0.4083
GT1465	17	18	13	3.67	0.1599
GT1480	13	27	8	1.79	0.4083
GT1483	12	25	11	0.12	0.9394
GT1487	12	26	10	0.5	0.7788
GT1564	15	24	9	1.5	0.4724
GT1602	16	24	8	2.67	0.2636
GT1623	9	25	14	1.12	0.5698
GT1634	8	29	11	2.46	0.2925
GT1651	13	19	16	2.46	0.2925
GT1654	8	24	16	2.67	0.2636
GT1675	13	22	13	0.33	0.8465
GT1677	10	25	13	0.46	0.7952
GT1687	10	21	17	2.79	0.2476
GT1691	9	30	9	3	0.2231
GT1711	19	20	9	5.5	0.0639
GT1732	12	27	9	1.12	0.5698
GT1802	17	21	10	2.79	0.2476
GT1809	11	25	12	0.12	0.9394
GT1846	16	22	10	1.83	0.3998
GT1854	7	26	15	3	0.2231
GT1856	7	25	16	3.46	0.1774
GT1861	9	28	11	1.5	0.4724
GT1869	14	20	14	1.33	0.5134
GT1906	9	27	12	1.12	0.5698
GT1929	8	29	11	2.46	0.2925
GT1962	17	26	5	6.33	0.0421
GT1985	12	26	10	0.5	0.7788
GT2004	6	24	18	6	0.0498
GT2033	16	23	9	2.12	0.3456
GT2049	13	29	6	4.12	0.1271
GT2055	5	22	21	11	0.0041
GT2060	12	27	9	1.12	0.5698
GT2108	5	23	20	9.46	0.0088
GT2121	6	21	21	10.12	0.0063
GT2174	15	20	13	1.5	0.4724
GT2181	16	22	10	1.83	0.3998
GT2209	11	26	11	0.33	0.8465
